# Supplementary material for: FDG PET/CT for Postoperative Surveillance in Malignant Pleural Mesothelioma: Temporal Evolution of Postsurgical Metabolic Activity and Diagnostic Performance for Recurrence Detection
Source: Cancers (Basel). 2026 Jun 19;18(12):2000. doi: 10.3390/cancers18122000 (PMC13296393; doi:10.3390/cancers18122000)
Supplement: Supplementary file 1 [file cancers-18-02000-s001.zip]

Archive with 1 entries (1 files):
- cancers-4369872-supplementary.pdf
